# Supplementary material for: Researcher, research thyself? Mapping the landscape of canine health and welfare research funding provided by UK not-for-profit organisations from 2012–2022
Source: PLoS One. 2024 May 23;19(5):e0303498. doi: 10.1371/journal.pone.0303498 (PMC11115267; doi:10.1371/journal.pone.0303498)
Supplement: S1 Table — (XLSX) [file pone.0303498.s002.xlsx]

## Sheet: index
Abbreviation	Topic
AMR	i) antimicrobial resistance
BRD	ii) breed-related disease
CRD	iii) conformation-related disease
can gen	iv) canine genetics
neoplasia	v) neoplasia
clin rel	vi) clinical relevance
HAI	vii) human-animal interactions
prac behav	viii) practical behaviour
All figures are calculated on a GADAG (Give a Dog a Genome) collapsed basis (n=608 for whole dataset)

## Sheet: funded topics
Funders	No. grants (raw)	No. grants (GADAG collapsed)	Funding (total)	AMR no	AMR £	BRD no	BRD£	CRD	CRD£	Cangen no	Cangen£	Neoplasia no	Neoplasia £	Clin rel no	Clin rel £	HAI no	HAI£	Prac behav nos	Prac behav £	AMR no%	AMR £%	BRD no %	BRD£%	CRD %	CRD£%	Cangen no %	Cangen£%	Neoplasia no%	Neoplasia £%	Clin rel no%	Clin rel £%	HAI no %	HAI£%	Prac behav nos%	Prac behav £%
Wellcome Trust	17	17	7239461	0	0	3	1491194	1	133989	4	2658699	1	1167505	4	3509373	11	3808268	0	0	0	0	0.176471	0.205981	0.0588235	0.0185081	0.235294	0.367251	0.0588235	0.16127	0.235294	0.484756	0.647059	0.526043	0	0
MRC	10	10	4.82917e+06	3	1.11446e+06	1	1.51686e+06	0	0	1	1.51686e+06	0	0	4	2.68943e+06	0	0	0	0	0.3	0.230777	0.1	0.314103	0	0	0.1	0.314103	0	0	0.4	0.556913	0	0	0	0
AHRC	5	5	1459248	0	0	0	0	0	0	0	0	0	0	0	0	5	1459248	0	0	0	0	0	0	0	0	0	0	0	0	0	0	1	1	0	0
EPSRC	4	4	98600	0	0	0	0	0	0	0	0	0	0	0	0	0	0	0	0	0	0	0	0	0	0	0	0	0	0	0	0	0	0	0	0
NC3Rs	6	6	728704	0	0	2	126265	0	0	2	126265	0	0	0	0	2	238846	1	168345	0	0	0.333333	0.173273	0	0	0.333333	0.173273	0	0	0	0	0.333333	0.327768	0.166667	0.23102
NERC	9	9	3352322	2	2157178	0	0	0	0	4	1155689	1	730460	0	0	4	1155689	0	0	0.222222	0.643488	0	0	0	0	0.444444	0.344743	0.111111	0.217897	0	0	0.444444	0.344743	0	0
Innovate UK	21	21	2305205	0	0	0	0	0	0	0	0	1	99000	3	434012	7	604470	5	536543	0	0	0	0	0	0	0	0	0.047619	0.0429463	0.142857	0.188275	0.333333	0.26222	0.238095	0.232753
ESRC	5	5	182586	0	0	0	0	0	0	0	0	0	0	0	0	5	182586	0	0	0	0	0	0	0	0	0	0	0	0	0	0	1	1	0	0
UKRI	2	2	2062235	0	0	0	0	0	0	0	0	0	0	0	0	1	1020296	0	0	0	0	0	0	0	0	0	0	0	0	0	0	0.5	0.494753	0	0
BBSRC	66	66	18907671	5	831980	23	6904947	1	91932	30	10511481	5	1148764	12	1844228	5	883126	8	1842831	0.0757576	0.0440022	0.348485	0.365193	0.0151515	0.00486215	0.454545	0.555937	0.0757576	0.0607565	0.181818	0.0975386	0.0757576	0.0467073	0.121212	0.0974647
All wide-scope funders	145	145	4.11652e+07	10	4.10362e+06	29	1.00393e+07	2	225921	41	1.5969e+07	8	3145729	23	8.47704e+06	40	9352529	14	2547719	0.0689655	0.0996866	0.2	0.243877	0.0137931	0.00548815	0.282759	0.387925	0.0551724	0.0764172	0.158621	0.205927	0.275862	0.227195	0.0965517	0.0618901
Dogs Trust	81	81	6.95566e+06	8	1471742	32	2.49814e+06	15	1.06235e+06	25	2.4345e+06	4	870006	42	3.19361e+06	30	2.3608e+06	21	1.72981e+06	0.0987654	0.211589	0.395062	0.359152	0.185185	0.152731	0.308642	0.350002	0.0493827	0.125079	0.518519	0.459138	0.37037	0.339407	0.259259	0.248691
Waltham	28	28	537063	4	84334	5	80925	3	40925	4	60815	1	18860	17	309306	10	202132	6	106272	0.142857	0.157028	0.178571	0.150681	0.107143	0.0762015	0.142857	0.113236	0.0357143	0.0351169	0.607143	0.575921	0.357143	0.376366	0.214286	0.197876
Battersea	2	2	79891.2	0	0	1	40000	0	0	0	0	0	0	0	0	2	79891.2	2	79891.2	0	0	0.5	0.500681	0	0	0	0	0	0	0	0	1	1	1	1
KCCT	51	51	3.95236e+06	1	20000	35	3.29065e+06	14	2.37864e+06	23	2.03835e+06	13	1.25435e+06	35	2.04894e+06	2	58555	2	58555	0.0196078	0.00506027	0.686275	0.83258	0.27451	0.601829	0.45098	0.51573	0.254902	0.317367	0.686275	0.51841	0.0392157	0.0148152	0.0392157	0.0148152
BSAVA	97	97	941218	19	180258	30	284110	7	27847.3	11	96136.5	16	120020	83	861337	2	110770	3	114034	0.195876	0.191516	0.309278	0.301854	0.0721649	0.0295865	0.113402	0.102141	0.164948	0.127516	0.85567	0.91513	0.0206186	0.117688	0.0309278	0.121156
PetPlan	87	87	2.80545e+06	14	505303	29	1.17818e+06	4	185636	36	1.74571e+06	23	879101	72	2.32411e+06	0	0	0	0	0.16092	0.180115	0.333333	0.419961	0.045977	0.0661698	0.413793	0.622258	0.264368	0.313355	0.827586	0.828429	0	0	0	0
BVA AWF	9	9	131023	1	5000	1	34820	1	34820	0	0	1	5000	1	5000	8	126023	1	2994.8	0.111111	0.0381613	0.111111	0.265755	0.111111	0.265755	0	0	0.111111	0.0381613	0.111111	0.0381613	0.888889	0.961839	0.111111	0.0228571
RVC ACT	8	8	62007.1	0	0	0	0	0	0	1	2500	6	35800.1	3	29176	0	0	1	23178	0	0	0	0	0	0	0.125	0.040318	0.75	0.577355	0.375	0.470527	0	0	0.125	0.373796
UFAW	22	22	98834.4	0	0	6	69133.4	5	67133.4	0	0	1	42686	5	9400	10	41158.1	7	15141	0	0	0.272727	0.699487	0.227273	0.679251	0	0	0.0454545	0.431894	0.227273	0.0951086	0.454545	0.416435	0.318182	0.153196
SCAS	19	19	171378	0	0	0	0	0	0	0	0	0	0	0	0	19	171378	0	0	0	0	0	0	0	0	0	0	0	0	0	0	1	1	0	0
Breed communities	123	47	370432	0	0	47	370432	8	80600	33	275151	5	21083	40	257261	0	0	2	4000	0	0	1	1	0.170213	0.217584	0.702128	0.742784	0.106383	0.0569147	0.851064	0.69449	0	0	0.0425532	0.0107982
Miscellaneous	12	12	518447	0	0	7	303924	2	33186	3	108600	2	255500	5	269073	6	246774	2	163588	0	0	0.583333	0.58622	0.166667	0.0640104	0.25	0.209472	0.166667	0.492818	0.416667	0.518998	0.5	0.475987	0.166667	0.315534
All animal-directed funders	539	463	1.66238e+07	47	2.26664e+06	193	8.15031e+06	59	3.91114e+06	136	6.76176e+06	72	3.5024e+06	303	9.30722e+06	89	3.39748e+06	47	2.29747e+06	0.101512	0.136349	0.416847	0.490281	0.12743	0.235274	0.293737	0.406753	0.155508	0.210687	0.654428	0.559875	0.192225	0.204375	0.101512	0.138204
Totals	684	608	5.7789e+07	57	6.37026e+06	222	1.81896e+07	61	4.13706e+06	177	2.27308e+07	80	6.64813e+06	326	1.77843e+07	129	1.275e+07	61	4.84518e+06	0.09375	0.110233	0.365132	0.314759	0.100329	0.0715891	0.291118	0.393341	0.131579	0.115042	0.536184	0.307745	0.212171	0.220631	0.100329	0.0838427
